# Supplementary material for: Vibronic Effects Analysis of the Substituent Effect on the Spectral Properties of the EMI and CPL of Three [7]Helicene Derivatives
Source: Molecules. 2024 Dec 26;30(1):44. doi: 10.3390/molecules30010044 (PMC11721410; doi:10.3390/molecules30010044)
Supplement: Supplementary file 1 [file molecules-30-00044-s001.zip]

Archive with 1 entries (1 files):
- molecules-3349290-supplementary.pdf
